# Supplementary material for: EGR1 Upregulation during Encephalitic Viral Infections Contributes to Inflammation and Cell Death
Source: Viruses. 2022 Jun 2;14(6):1210. doi: 10.3390/v14061210 (PMC9227295; doi:10.3390/v14061210)
Supplement: Supplementary file 1 [file viruses-14-01210-s001.zip]

Archive with 1 entries (1 files):
- viruses-1712390-supplementary.xlsx
