# Supplementary material for: EGR1 Upregulation during Encephalitic Viral Infections Contributes to Inflammation and Cell Death
Source: Viruses. 2022 Jun 2;14(6):1210. doi: 10.3390/v14061210 (PMC9227295; doi:10.3390/v14061210)
Supplement: Supplementary file 1 [file viruses-14-01210-s001.zip › viruses-1712390-supplementary.xlsx]

## Sheet: Sheet1
Supplemental Table 1: Ct Values for EGR2, EGR3, and EGR4 in WT and EGR1 -/- (KO) U87-MG cells
Sample Name	Target	Raw CT	Target	Raw CT	Target	Raw CT
WT Mock 1	EGR2	26.4462	EGR3	32.1366	EGR4	26.29
WT Mock 2	EGR2	26.5109	EGR3	32.1698	EGR4	26.121
WT Mock 3	EGR2	26.4582	EGR3	32.4201	EGR4	26.296
WT VEEV 1	EGR2	23.8462	EGR3	29.3305	EGR4	19.943
WT VEEV 2	EGR2	24.0352	EGR3	29.3501	EGR4	19.915
WT VEEV 3	EGR2	23.76	EGR3	28.9311	EGR4	19.705
KO Mock 1	EGR2	30.193	EGR3	32.2793	EGR4	40
KO Mock 2	EGR2	30.1033	EGR3	32.4986	EGR4	38.5218
KO Mock 3	EGR2	30.156	EGR3	32.5537	EGR4	35.7946
KO Mock 4	EGR2	30.1793	EGR3	32.7747	EGR4	40
KO VEEV 1	EGR2	25.5788	EGR3	29.5309	EGR4	37.0867
KO VEEV 2	EGR2	25.4571	EGR3	29.4793	EGR4	37.5336
KO VEEV 3	EGR2	25.6602	EGR3	29.7297	EGR4	38.7832
KO VEEV 4	EGR2	25.772	EGR3	29.6556	EGR4	35.9982
